# Supplementary material for: European Inter-Laboratory Proficiency Test for Dourine Antibody Detection Using the Complement Fixation Test
Source: Vet Sci. 2023 Sep 26;10(10):592. doi: 10.3390/vetsci10100592 (PMC10610798; doi:10.3390/vetsci10100592)
Supplement: Supplementary file 1 [file vetsci-10-00592-s001.zip]

Archive with 1 entries (1 files):
- vetsci-2548506-supplementary.xlsx
