# Supplementary material for: European Inter-Laboratory Proficiency Test for Dourine Antibody Detection Using the Complement Fixation Test
Source: Vet Sci. 2023 Sep 26;10(10):592. doi: 10.3390/vetsci10100592 (PMC10610798; doi:10.3390/vetsci10100592)
Supplement: Supplementary file 1 [file vetsci-10-00592-s001.zip › vetsci-2548506-supplementary.xlsx]

## Sheet: 2015
Results of the 2015 Dourine CFT ILPT per participant
		Sample ID
		Neg 1				HT		MT		LT				Teva N		Rotat 1.2 N		Ethiopian				Overall performance of the participant
	Expected results	Neg	0	Neg	0	Pos	60	Pos	8	Pos	5	Pos	5	Pos	80	Pos	60	Pos	20	Pos	20	#of unexpected results	Sensitivity (%)	Spécificity (%)	PPV (%)	NPV (%)
Participant #	1	Neg	0	Neg	0	Pos	80	Pos	15	Pos	10	Pos	10	Pos	80	Pos	80	Pos	40	Pos	40	0	100	100	100	100
	2	Neg	0	Neg	0	Pos	160	Pos	40	Pos	10	Pos	10	Pos	160	Pos	160	Pos	10	Pos	5	0	100	100	100	100
	3	Neg	0	Neg	0	Pos	40	Pos	10	Pos	5	Pos	5	Pos	40	Pos	60	Pos	15	Pos	15	0	100	100	100	100
	4	Neg	0	Neg	0	Pos	240	Pos	40	Pos	20	Pos	20	Pos	320	Pos	160	Pos	80	Pos	60	0	100	100	100	100
	5	Neg	0	Neg	0	Pos	40	Pos	20	Pos	10	Pos	10	Pos	80	Pos	120	Pos	20	Pos	20	0	100	100	100	100
	6	Neg	0	Neg	0	Pos	40	Pos	20	Pos	5	Pos	10	Pos	160	Pos	40	Pos	120	Pos	120	0	100	100	100	100
	7	Neg	0	Neg	0	Pos	40	Pos	5	Pos	5	Pos	5	Pos	80	Pos	40	Pos	20	Pos	20	0	100	100	100	100
	8	Neg	0	Neg	0	Pos	80	Pos	10	Pos	5	Pos	7.5	Pos	80	Pos	80	Pos	10	Pos	15	0	100	100	100	100
	9	Neg	0	Neg	0	Pos	60	Pos	10	Pos	7.5	Pos	10	Pos	80	Pos	120	Pos	10	Pos	7.5	0	100	100	100	100
	10	Neg	0	Neg	0	Pos	40	Pos	40	Pos	5	Pos	5	Pos	80	Pos	40	Pos	40	Pos	40	0	100	100	100	100
	11	Neg	0	Neg	0	Pos	40	Pos	10	Pos	5	Pos	5	Pos	40	Pos	60	Pos	10	Pos	10	0	100	100	100	100
	12	Neg	0	Neg	0	Pos	80	Pos	20	Pos	10	Pos	10	Pos	80	Pos	80	Pos	5	Pos	10	0	100	100	100	100
	13	Neg	0	Neg	0	Pos	50	Pos	7.5	Susp	2.5	Susp	2.5	Pos	80	Pos	20	Pos	20	Pos	25	2	75	100	100	100
	14	Neg	0	Neg	0	Pos	40	Pos	7.5	Neg	0	Neg	0	Pos	60	Pos	60	Pos	40	Pos	40	2	75	100	100	50
	15	Neg	0	Neg	0	Pos	40	Pos	5	Susp	2.5	Susp	2.5	Pos	40	Pos	40	Pos	10	Pos	10	2	75	100	100	100
	16	Neg	0	Neg	0	Pos	20	Neg	0	Neg	0	Neg	0	Pos	20	Pos	40	Pos	10	Pos	10	3	63	100	100	40
	17	Neg	0	Neg	0	Pos	20	Susp	5	Susp	5	Susp	5	Pos	40	Pos	40	Pos	10	Pos	10	3	63	100	100	100
	18	Neg	0	Neg	0	Pos	40	Pos	5	Susp	3.5	Pos	5	Pos	40	Pos	40	Susp	2.5	Susp	2.5	3	63	100	100	100
	19	Susp	2.5	Susp	5	Pos	60	Susp	5	Neg	0	Neg	0	Pos	10	Pos	10	Pos	15	Pos	20	5	63	0	100	0
	20	Neg	0	Neg	0	Pos	32	Susp	2	Neg	0	Susp	2	Pos	16	Pos	32	Neg	0	Neg	0	5	34	100	100	40
	21	Neg	0	Neg	0	Pos	10	Neg	0	Neg	0	Neg	0	Neg	0	Pos	7.5	Neg	0	Neg	0	6	25	100	100	25
	Mean Titer per serum [+-IC95%]	0.2 [-0.1;0.4]				59.6 [37.4;81.8]		13.2 [7.8;18.6]		5.6 [4.1;7.1]				75 [45.7;105.4]		63.3 [44.5;82.1]		23.0 [14.7;31.4]
	Results are expressed according to the procedure described in the Material and methods section
	CFT, complement fixation test; Neg, negative; Susp, suspicious; Pos, positive; ILPT, interlaboratory proficiency test; ID, Identifier; PPV, Positive Predictive Value; NPV, Negative predictive value

## Sheet: 2018
Results of the 2018 Dourine CFT ILPT per participant
		Sample ID
		Neg 2														Teva						Teva (1/2)				Teva (1/4)						Rotat 1.2		Rotat 1.2 (1/2)				Rotat 1.2 (1/4)				Overall performance of the participant
	Expected results	Neg	0	Neg	0	Neg	0	Neg	0	Neg	0	Neg	0	Neg	0	Pos	80	Pos	80	Pos	80	Pos	40	Pos	40	Pos	20	Pos	20	Pos	20	Pos	60	Pos	30	Pos	30	Pos	15	Pos	15	#of unexpected results	Sensitivity (%)	Spécificity (%)	PPV (%)	NPV (%)
Participant #	1	Neg	0	Neg	0	Neg	0	Neg	0	Neg	0	Neg	0	Neg	0	Pos	120	Pos	80	Pos	120	Pos	80	Pos	60	Pos	20	Pos	30	Pos	30	Pos	80	Pos	20	Pos	20	Pos	30	Pos	20	0	100	100	100	100
	2	Neg	0	Neg	0	Neg	0	Neg	0	Neg	0	Neg	0	Neg	0	Pos	80	Pos	40	Pos	40	Pos	80	Pos	20	Pos	10	Pos	20	Pos	10	Pos	80	Pos	80	Pos	40	Pos	20	Pos	20	0	100	100	100	100
	3	Neg	0	Neg	0	Neg	0	Neg	0	Neg	0	Neg	0	Neg	0	Pos	80	Pos	80	Pos	40	Pos	30	Pos	10	Pos	10	Pos	10	Pos	20	Pos	30	Pos	15	Pos	20	Pos	7.5	Pos	7.5	0	100	100	100	100
	4	Neg	0	Neg	0	Neg	0	Neg	0	Neg	0	Neg	0	Neg	0	Pos	120	Pos	120	Pos	120	Pos	60	Pos	60	Pos	30	Pos	30	Pos	30	Pos	80	Pos	40	Pos	40	Pos	20	Pos	15	0	100	100	100	100
	5	Neg	0	Neg	0	Neg	0	Neg	0	Neg	0	Neg	0	Neg	0	Pos	120	Pos	160	Pos	160	Pos	80	Pos	60	Pos	20	Pos	30	Pos	40	Pos	80	Pos	60	Pos	80	Pos	20	Pos	30	0	100	100	100	100
	6	Neg	0	Neg	0	Neg	0	Neg	0	Neg	0	Neg	0	Neg	0	Pos	80	Pos	80	Pos	80	Pos	40	Pos	40	Pos	20	Pos	20	Pos	20	Pos	40	Pos	20	Pos	20	Pos	10	Pos	10	0	100	100	100	100
	7	Neg	0	Neg	0	Neg	0	Neg	0	Neg	0	Neg	0	Neg	0	Pos	80	Pos	80	Pos	80	Pos	40	Pos	40	Pos	10	Pos	10	Pos	10	Pos	80	Pos	40	Pos	40	Pos	20	Pos	20	0	100	100	100	100
	8	Neg	0	Neg	0	Neg	0	Neg	0	Neg	0	Neg	0	Neg	0	Pos	80	Pos	80	Pos	80	Pos	40	Pos	80	Pos	40	Pos	40	Pos	40	Pos	10	Pos	5	Pos	5	Pos	5	Pos	10	0	100	100	100	100
	9	Neg	0	Neg	0	Neg	0	Neg	0	Neg	0	Neg	0	Neg	0	Pos	120	Pos	80	Pos	120	Pos	60	Pos	60	Pos	20	Pos	30	Pos	30	Pos	60	Pos	30	Pos	30	Pos	10	Pos	10	0	100	100	100	100
	10	Neg	0	Neg	0	Neg	0	Neg	0	Neg	0	Neg	0	Neg	0	Pos	80	Pos	80	Pos	80	Pos	40	Pos	40	Pos	20	Pos	20	Pos	20	Pos	80	Pos	20	Pos	40	Pos	10	Pos	10	0	100	100	100	100
	11	Neg	0	Neg	0	Neg	0	Neg	0	Neg	0	Neg	0	Neg	0	Pos	10	Pos	20	Pos	5	Susp	2.5	Susp	2.5	Neg	0	Neg	0	Neg	0	Pos	20	Pos	5	Pos	5	Susp	2.5	Susp	2.5	7	50	100	100	70
	12	Susp	2.5	Pos	5	Susp	2.5	Pos	5	Susp	2.5	Pos	5	Pos	5	Pos	20	Pos	20	Pos	20	Pos	10	Pos	15	Pos	7.5	Pos	5	Pos	7.5	Pos	10	Pos	5	Pos	10	Neg	0	Pos	5	8	92	0	75	0
	13	Neg	0	Neg	0	Neg	0	Neg	0	Neg	0	Neg	0	Neg	0	Pos	240	Pos	240	Pos	240	Pos	80	Pos	240	Pos	40	Pos	40	Pos	40	Pos	80	Pos	60	Pos	40	Pos	20	Pos	20	0	100	100	100	100
	14	Neg	0	Neg	0	Neg	0	Neg	0	Neg	0	Neg	0	Neg	0	Pos	60	Pos	40	Pos	40	Pos	20	Pos	20	Pos	15	Pos	15	Pos	10	Pos	40	Pos	20	Pos	30	Pos	10	Pos	10	0	100	100	100	100
	15	Neg	0	Neg	0	Neg	0	Neg	0	Neg	0	Neg	0	Neg	0	Pos	80	Pos	80	Pos	80	Pos	40	Pos	40	Pos	20	Pos	20	Pos	20	Pos	40	Pos	20	Pos	20	Pos	10	Pos	10	0	100	100	100	100
	16	Neg	0	Neg	0	Neg	0	Neg	0	Neg	0	Neg	0	Neg	0	Pos	80	Pos	60	Pos	60	Pos	20	Pos	20	Pos	7.5	Pos	10	Pos	10	Pos	40	Pos	20	Pos	20	Pos	7.5	Pos	10	0	100	100	100	100
	17	Neg	0	Neg	0	Neg	0	Neg	0	Neg	0	Neg	0	Neg	0	Pos	240	Pos	240	Pos	240	Pos	120	Pos	120	Pos	60	Pos	60	Pos	60	Pos	40	Pos	20	Pos	20	Pos	10	Pos	10	0	100	100	100	100
	18	Neg	0	Neg	0	Neg	0	Neg	0	Neg	0	Neg	0	Neg	0	Pos	80	Pos	80	Pos	80	Pos	20	Pos	20	Pos	10	Pos	10	Pos	10	Pos	40	Pos	10	Pos	10	Pos	5	Pos	5	0	100	100	100	100
	19	Neg	0	Neg	0	Neg	0	Neg	0	Neg	0	Neg	0	Neg	0	Pos	40	Pos	40	Pos	40	Pos	20	Pos	20	Pos	10	Pos	10	Pos	10	Pos	40	Pos	20	Pos	20	Pos	10	Pos	10	0	100	100	100	100
	21	Neg	0	Neg	0	Neg	0	Neg	0	Neg	0	Neg	0	Neg	0	Pos	160	Pos	120	Pos	120	Pos	20	Pos	40	Pos	30	Pos	20	Pos	40	Pos	40	Pos	20	Pos	20	Pos	10	Pos	10	0	100	100	100	100
	Mean Titer per serum [+-IC95%]	0.2 [0.0;0.3]														109.2[78.6;109.2]						47.8[34.6;60.9]				21.5[17.8;25.1]						50.5[39.6;90.1]		26.6[20.8;32.2]				12.1[9.9;14.2]
																Comparison of mean titres measured between pure and diluted sera
																Mean Teva / Mean Teva (1/2) = 1.97
																Mean Teva / Mean Teva (1/4) = 4.38
																Mean Rotat 1.2 / Mean Rotat 1.2 (1/2) = 1.91
																Mean Rotat 1.2 / Mean Rotat 1.2 (1/4) = 4.19
	Results are expressed according to the procedure described in the Material and methods section
	CFT, complement fixation test; Neg, negative; Susp, suspicious; Pos, positive; ILPT, interlaboratory proficiency test; ID, Identifier; PPV, Positive Predictive Value; NPV, Negative predictive value

## Sheet: 2022
Results of the 2022 Dourine CFT ILPT per participant
		Sample ID
		Neg 2						Teva				Teva (1/4)				Rotat 1.2		Trypeq				Overall performance of the participant
	Expected results	Neg	0	Neg	0	Neg	0	Pos	80	Pos	80	Pos	20	Pos	20	Pos	60	Pos	80	Pos	80	#of unexpected results	Sensitivity (%)	Spécificity (%)	PPV (%)	NPV (%)
Participant #	1	Neg	0	Neg	0	Neg	0	Pos	80	Pos	80	Pos	30	Pos	20	Pos	80	Pos	160	Pos	160	0	100	100	100	100
	2	Neg	0	Neg	0	Neg	0	Pos	160	Pos	160	Pos	30	Pos	40	Pos	80	Pos	80	Pos	80	0	100	100	100	100
	3	Neg	0	Neg	0	Neg	0	Pos	80	Pos	40	Pos	20	Pos	20	Pos	40	Pos	10	Pos	5	0	100	100	100	100
	4	Neg	0	Neg	0	Neg	0	Pos	60	Pos	60	Pos	15	Pos	15	Pos	60	Pos	120	Pos	80	0	100	100	100	100
	5	Neg	0	Neg	0	Neg	0	Pos	40	Pos	40	Pos	15	Pos	10	Pos	80	Pos	40	Pos	20	0	100	100	100	100
	6	Neg	0	Neg	0	Neg	0	Pos	80	Pos	80	Pos	30	Pos	20	Pos	80	Pos	80	Pos	160	0	100	100	100	100
	7	Neg	0	Neg	0	Neg	0	Pos	120	Pos	120	Pos	40	Pos	40	Pos	60	Pos	80	Pos	80	0	100	100	100	100
	8	Neg	0	Neg	0	Neg	0	Pos	160	Pos	160	Pos	60	Pos	60	Pos	40	Pos	160	Pos	160	0	100	100	100	100
	9	Neg	0	Neg	0	Neg	0	Pos	30	Pos	30	Pos	7.5	Pos	7.5	Pos	40	Sus	2.5	Pos	7.5	1	88	100	100	100
	10	Sus	2.5	Sus	2.5	Sus	2.5	Pos	40	Pos	160	Pos	40	Pos	40	Pos	160	Pos	30	Pos	30	3	100	0	100	100
	11	Neg	0	Neg	0	Neg	0	Pos	40	Pos	40	Pos	10	Pos	10	Pos	20	Pos	40	Pos	20	0	100	100	100	100
	13	Neg	0	Neg	0	Neg	0	Pos	120	Pos	120	Pos	20	Pos	20	Pos	80	Pos	80	Pos	80	0	100	100	100	100
	14	Neg	0	Neg	0	Neg	0	Pos	40	Pos	40	Pos	15	Pos	15	Pos	40	Pos	10	Pos	10	0	100	100	100	100
	15	Neg	0	Neg	0	Neg	0	Pos	40	Pos	20	Pos	10	Pos	10	Pos	80	Pos	120	Pos	120	0	100	100	100	100
	16	Neg	0	Neg	0	Neg	0	Pos	120	Pos	120	Pos	30	Pos	30	Pos	120	Pos	160	Pos	160	0	100	100	100	100
	17	Neg	0	Neg	0	Neg	0	Pos	80	Pos	80	Pos	20	Pos	20	Pos	80	Pos	160	Pos	160	0	100	100	100	100
	18	Neg	0	Neg	0	Neg	0	Pos	120	Pos	120	Pos	30	Pos	20	Pos	120	Pos	20	Pos	30	0	100	100	100	100
	19	Neg	0	Neg	0	Neg	0	Pos	40	Pos	40	Pos	10	Pos	20	Pos	40	Pos	40	Pos	40	0	100	100	100	100
	21	Neg	0	Neg	0	Neg	0	Pos	10	Pos	7.5	Neg	0	Neg	0	Sus	2.5	Pos	10	Pos	7.5	3	57	100	100	60
	22	Pos	5	Neg	0	Pos	5	Pos	10	Pos	10	Neg	0	Neg	0	Pos	10	Sus	2.5	Sus	2.5	6	43	33	60	33
	Mean Titer per serum [+-IC95%]	0.3[0.0;0.6]						74.9[60;89.9]				21[6.3;36.2]				65.6[50.7;80.6]		70.4[55.5;85.4]
								Comparison of mean titres measured between pure and diluted sera
								Mean Teva / Mean Teva (1/4) = 3.52
	Results are expressed according to the procedure described in the Material and methods section
	CFT, complement fixation test; Neg, negative; Susp, suspicious; Pos, positive; ILPT, interlaboratory proficiency test; ID, Identifier; PPV, Positive Predictive Value; NPV, Negative predictive value
